# Supplementary material for: Study of the Antagonism of Biocontrol Strains Against the Blue-Stain Fungus of Rubberwood
Source: J Fungi (Basel). 2025 Jan 12;11(1):55. doi: 10.3390/jof11010055 (PMC11766317; doi:10.3390/jof11010055)
Supplement: Supplementary file 1 [file jof-11-00055-s001.zip]

Archive with 1 entries (1 files):
- jof-3367659-supplementary.pdf
